# Supplementary material for: The Role of the Microbiome in the Metabolic Health of People with Schizophrenia and Related Psychoses: Cross-Sectional and Pre-Post Lifestyle Intervention Analyses
Source: Pathogens. 2022 Nov 1;11(11):1279. doi: 10.3390/pathogens11111279 (PMC9695516; doi:10.3390/pathogens11111279)
Supplement: Supplementary file 1 [file pathogens-11-01279-s001.zip]

Archive with 1 entries (1 files):
- pathogens-1917038-supplementary.pdf
